# Supplementary material for: What Is the Significance of Indeterminate Pulmonary Nodules in High-Grade Soft Tissue Sarcomas? A Retrospective Cohort Study
Source: Cancers (Basel). 2023 Jul 7;15(13):3531. doi: 10.3390/cancers15133531 (PMC10340540; doi:10.3390/cancers15133531)
Supplement: Supplementary file 1 [file cancers-15-03531-s001.zip]

Archive with 1 entries (1 files):
- cancers-2371552-supplementary.pdf
